# Supplementary material for: Hawkmoth Pheromone Transduction Involves G-Protein–Dependent Phospholipase Cβ Signaling
Source: eNeuro. 2025 Mar 5;12(3):ENEURO.0376-24.2024. doi: 10.1523/ENEURO.0376-24.2024 (PMC11964160; doi:10.1523/ENEURO.0376-24.2024)
Supplement: Figure 4-1 — All data for the analysis shown in Figure 4. Each dataset is a combination of ZT and experimental condition. For each dataset, the first column denotes the experiment ID, and the following three columns the respective fit parameters. Download Figure 4-1, XLS file. [file eneuro-12-ENEURO.0376-24.2024-s002.xls]

## Sheet: GDPbS
ZT 1-3					ZT 1-3					ZT 9-11					ZT 9-11
	control	control	control			GDPbS	GDPbS	GDPbS			control	control	control			GDPbS	GDPbS	GDPbS
Experiment	AP_max	t1/2	k		Experiment	AP_max	t1/2	k		Experiment	AP_max	t1/2	k		Experiment	AP_max	t1/2	k
'ea'	395	0.308191	0.0459993		'mz'	479	0.296696	0.0315625		'bq'	605	0.330293	0.0429782		'nc'	320	0.327252	0.04155
'eb'	549	0.367062	0.0807208		'na'	243	0.319586	0.0490045		'bu'	605	0.422513	0.0785374		'ng'	228	0.530354	0.144699
'ge'	422	0.253218	0.0179475		'nd'	364	0.470334	0.116876		'cu'	366	0.32339	0.0394399		'nj'	305	0.500827	0.117208
'uc'	233	0.245864	0.0112051		'nf'	356	0.506875	0.140663		'dl'	664	0.33399	0.0471653		'nl'	615	0.286081	0.0280376
'ue'	297	0.270187	0.030069		'nh'	441	0.370656	0.0898375		'gj'	431	0.283992	0.0263444		'np'	418	0.35922	0.0500686
've'	615	0.314173	0.046196		'ni'	164	0.359015	0.103103		'gk'	504	0.309505	0.0359834		'nr'	641	0.331656	0.0418528
'vh'	491	0.287207	0.0245043		'nm'	500	0.281587	0.0384057		'ly'	344	0.34134	0.0510125
'vl'	396	0.303419	0.0407931		'no'	319	0.332455	0.0588655		'ny'	379	0.430599	0.0882965
'we'	571	0.324836	0.0369157		'nq'	317	0.332452	0.0701063		'vt'	522	0.321371	0.0462972
					'ns'	514	0.302227	0.0417845
